# Supplementary material for: Unilateral lateral rectus muscle advancement surgery based on one-fourth of the angle of consecutive esotropia
Source: BMC Ophthalmol. 2017 Dec 29;17:266. doi: 10.1186/s12886-017-0658-1 (PMC5747173; doi:10.1186/s12886-017-0658-1)
Supplement: Additional file 1: — Supplementary file. (XLSX 13 kb) [file 12886_2017_658_MOESM1_ESM.xlsx]

## Sheet: List
		Initial deviation (Prism Diopters)		Sensory status			Surgical amount of BLR recession			Postoperative deviation (1day)			Just before 2nd operation				Amount of corrected deviation (Prism Diopters, PD)			Surgical effect (PD/mm)
NO	Initial diagnosis date (basic type IXT)	Distance	Near	Supperssion	Diplopia	1st operation date (BLR recession)	RLR recession (mm)	LLR recesssion (mm)	Average (mm)	Distance	Near		Distance	Near	2nd operation date (ULR advancement)	Surgical amount (mm)	1 day	1 week	6 months	1 day	1 week	6 months	F/U period (month)
1	2010-12-28	14	25	X	X	2011-01-14	4	7	5.5	-16	-4		-14	-6	2011-08-25	3.5	6	10	10	1.71429	2.85714	2.85714	54
2	2011-06-24	25	16	O	X	2011-08-11	6	6	6	0	0		-20	-25	2012-05-31	6	22.5	20.5	22.5	3.75	3.41667	3.75	28
3	2011-08-16	25	25	X	O	2012-11-29	6	6	6	-14	-6		-20	-20	2013-05-24	5	20	20	20	4	4	4	29
4	2011-12-20	25	14	O	X	2013-10-24	6	6	6	-14	-14		-25	-20	2014-06-12	6	20.5	22.5	27.5	3.41667	3.75	4.58333	9
5	2012-08-01	20	25	X	O	2013-01-18	5	6.5	5.75	-14	-2		-16	-8	2013-06-21	4	12	12	12	3	3	3	6
6	2012-12-05	30	40	X	X	2013-02-22	7	8	7.5	-10	0		-25	-25	2014-01-10	6	16	25	29	2.66667	4.16667	4.83333	23
7	2009-09-23	35	35	O	X	2009-11-11	8.5	8.5	8.5	-20	-14		-16	-14	2010-03-17	4	15	15	15	3.75	3.75	3.75	6
8	2009-01-08	20	20	X	X	2009-02-27	5	7	6	-20	-6		-25	-18	2009-03-13	6	21.5	21.5	21.5	3.58333	3.58333	3.58333	53
9	2007-03-15	35	35	O	X	2007-05-18	7	7	7	-10	-4		-14	-14	2007-09-10	3.5	14	14	14	4	4	4	6
10	2013-08-27	30	35	O	X	2013-12-19	7	8	7.5	-12	0		-25	-6	2014-08-07	4	15.5	19.5	19.5	3.875	4.875	4.875	13
11	2012-07-25	25	30	O	X	2012-12-28	6	7	6.5	-4	-4		-16	-25	2014-08-14	5	14.5	14.5	15.5	2.9	2.9	3.1	17
